# Supplementary material for: Family Anesthesia Experience: Improving Social Support of Residents Through Education of Their Family and Friends
Source: MedEdPORTAL. 2023 Dec 15;19:11370. doi: 10.15766/mep_2374-8265.11370 (PMC10721742; doi:10.15766/mep_2374-8265.11370)
Supplement: Supplementary file 1 — Preevent FAX Checklist.docxSimulation Setup Instructions.docxSchedule of the Day.docxFAX Timeline.docxDay in the Life.mp4Family Day Simulation Scenario.docxHigh-Fidelity Scenario.mp4High-Fidelity Scenario Part 2.mp4Talking Points for Simulation.docxDidactics.pptxPanel Questions and Logistics.docxPostevent Survey.docx [file mep_2374-8265.11370-s001.zip]

Archive with 13 entries (13 files):
- I. Talking Points for Simulation.docx
- J. Didactics.pptx
- K. Panel Questions and Logistics.docx
- L. Postevent Survey.docx
- C. Schedule of the Day.docx
- E. Day in the Life.mp4
- F. Family Day Simulation Scenario.docx
- A. Preevent FAX Checklist.docx
- B. Simulation Setup Instructions.docx
- G. High-Fidelity Scenario.mp4
- H. High-Fidelity Scenario Part 2.mp4
- D. FAX Timeline.docx
- _Educational Summary Report_11370.pdf
